# Supplementary material for: Manipulating Engram Histone Acetylation Alters Memory Consolidation
Source: Hippocampus. 2025 Nov 3;35(6):e70041. doi: 10.1002/hipo.70041 (PMC12581157; doi:10.1002/hipo.70041)
Supplement: Supplementary file 1 — Table S1: List of materials, reagents and software used in this study. [file HIPO-35-0-s002.xlsx]

## Sheet: Sheet1
	Table S1: Key Resources Table
	Reagent type (species) or resource	Designation	Source or reference	Additional information
	cell line (Homo sapiens)	HEK293T	ATCC
	transfected construct	psPAX2	Addgene 12260	Packaging vector for lentivirus production
	transfected construct	pMD2.G	Addgene 12259	Packaging vector for lentivirus production
	lentivirus	pLVX; TRE:CBPMycFlag	This paper	Virus used for DOX inducible expression of CBP in vivo
	lentivirus	pLVX;TRE:HDAC8MycFlag	This paper	Virus used for DOX inducible expression of HDAC8 in vivo
	primary antibody	Myc-Tag	Millipore (05-724)	Immunohistochemistry (1:250)
	primary antibody	H3K27ac	Abcam (4729)	Immunohistochemistry (1:250)
	primary antibody	cFos	Synaptic System (226 004)	Immunohistochemistry (1:400)
	nuclear dye reagent	Hoechst	Invitrogen (H3570)	Immunohistochemistry (1:5000)
	secondary antibody	Goat anti-mouse 488	Invitrogen (A11029)	Immunohistochemistry (1:800)
	secondary antibody	Donkey anti-rabbit 568	Invitrogen (A10042)	Immunohistochemistry (1:800)
	secondary antibody	Goat anti-guinea pig 647	Invitrogen (A21450)	Immunohistochemistry (1:800)
	chemical compound, drug	Doxycycline hyclate	Sigma (D9891)
	chemical compound, drug	Fentanyl citrate	Fentanyl sintetica
	chemical compound, drug	Midazolamum hydrochloride	Dormicum
	chemical compound, drug	Metedomidine hydrochloride	Domitor
	chemical compound, drug	Lidocaine hydrochloride	Lidocaine 2% Streuli
	chemical compound, drug	Bupivacaine hydrochloride	Bupivacain sintetica
	chemical compound, drug	Atipamezole hydrochloride	Antisedan
	chemical compound, drug	Paracetamol	Dafalgan
	chemical compound, drug	Pentobarbital natrium	Esconarkon
	software, algorithm	TSE, Multi-conditioning System	TSE Systems
	software, algorithm	Leica LAS-X	Leica
	software, algorithm	QuPath 0.4.3	Bankhead et al., 2017 PMID: 29203879
	software, algorithm	GraphPad Prism 9	GraphPad
