# Supplementary material for: Manipulating Engram Histone Acetylation Alters Memory Consolidation
Source: Hippocampus. 2025 Nov 3;35(6):e70041. doi: 10.1002/hipo.70041 (PMC12581157; doi:10.1002/hipo.70041)
Supplement: Supplementary file 2 — Table S2: Statistics summary for all the experiments in this study. [file HIPO-35-0-s001.xlsx]

## Sheet: Sheet1
	Fig. 1b
	Two-way ANOVA
	ANOVA table	P value	Summary	SS	DF	MS	F (DFn, DFd)
	CFC phase x injection group	0.0278	*	212.5	1	212.5	F (1, 22) = 5.553
	CFC phase	0.0014	**	509.6	1	509.6	F (1, 22) = 13.31
	injection group	0.8091	ns	3.63	1	3.63	F (1, 22) = 0.05978
	Bonferroni's multiple comparisons test	P value	Summary
	Habituation GFP vs. Habituation CBP	0.2094	ns
	Recall GFP vs. Recall CBP	0.4189	ns
	Habituation GFP vs. Recall GFP	0.7413	ns
	Habituation CBP vs. Recall CBP	0.0007	***
	Fig. 1c
	Unpaired t test, one-tailed
		t, df	P value	Summary
	GFP vs CBP	t=2.356, df=22	0.0139	*
	Fig. 1d
	Unpaired t test, two-tailed
		t, df	P value	Summary
	GFP vs CBP (distance travelled)	t=0.2237, df=22	0.825	ns
	GFP vs CBP (time spent in inner region)	t=0.7823, df=22	0.4424	ns
	Fig. 1f
	Unpaired t test, two-tailed
		t, df	P value	Summary
	GFP vs CBP (tag pos)	t=0.6257, df=5	0.5589	ns
	GFP vs CBP (fos pos)	t=0.8499, df=5	0.4342	ns
	Fig. 1g
	Unpaired t test, two-tailed
		t, df	P value	Summary
	GFP vs CBP (tag pos/fos pos)	t=3.605, df=5	0.0155	*
	GFP vs CBP (tag pos)	t=3.008, df=5	0.0298	*
	Fig. 2b
	Two-way ANOVA
	ANOVA table	P value	Summary	SS	DF	MS	F (DFn, DFd)
	CFC phase x injection group	0.0144	*	337.2	1	337.2	F (1, 15) = 7.648
	CFC phase	<0.0001	****	14411	1	14411	F (1, 15) = 326.9
	injection group	0.2258	ns	170	1	170	F (1, 15) = 1.596
	Bonferroni's multiple comparisons test	P value	Summary
	Habituation GFP vs. Habituation HDAC8	>0.9999	ns
	Recall GFP vs. Recall HDAC8	0.0316	*
	Habituation GFP vs. Recall GFP	<0.0001	****
	Habituation HDAC8 vs. Recall HDAC8	<0.0001	****
	Fig. 2c
	Unpaired t test, one-tailed
		t, df	P value	Summary
	GFP vs HDAC8	t=2.356, df=22	0.0139	*
	Fig. 2d
	Unpaired t test, two-tailed
		t, df	P value	Summary
	GFP vs HDAC8 (distance travelled)	t=0.2237, df=22	0.825	ns
	GFP vs HDAC8 (time spent in inner region)	t=0.1604, df=15	0.8747	ns
	Fig. 2f
	Unpaired t test, two-tailed
		t, df	P value	Summary
	GFP vs HDAC8 (tag pos)	t=0.04010, df=4	0.9699	ns
	GFP vs HDAC8 (fos pos)	t=0.8782, df=4	0.4294	ns
	Fig. 2g
	Unpaired t test, two-tailed
		t, df	P value	Summary
	GFP vs HDAC8 (tag pos/fos pos)	t=2.540, df=4	0.064	ns
	GFP vs HDAC8 (tag pos)	t=4.173, df=4	0.014	*

## Sheet: Sheet2
Fig. 1c
Unpaired t test, two-tailed
	t, df	P value	Summary
GFP vs CBP	t=2.3564, df=22	0.0278	*
Fig. 2c
Unpaired t test, two-tailed
	t, df	P value	Summary
GFP vs HDAC8	t=2.7654, df=15	0.0144	*
